# Supplementary material for: Assessment of Heavy Metal Pollution in Topsoil around Beijing Metropolis
Source: PLoS One. 2016 May 9;11(5):e0155350. doi: 10.1371/journal.pone.0155350 (PMC4861295; doi:10.1371/journal.pone.0155350)
Supplement: S1 Table — https://figshare.com/articles/Supplementary_file_xlsx/3187756 (XLSX) [file pone.0155350.s001.xlsx]

## Sheet: Sheet1
						Concentration (mg/kg)						Pollution index						Ecological risk index
Sample ID	Province	Sampling month	Elevation (m)	Distance from nearest road	pH	Cu	Ni	Pb	Zn	Cd	Cr	PI_Cu	PI_Ni	PI_Pb	PI_Zn	PI_Cd	PI_Cr	RI_Cu	RI_Ni	RI_Pb	RI_Zn	RI_Cd	RI_Cr
1	Tianjin	May	31	5.96	7.6	20.93	12.75	21.45	44.86	0.262	80.42	0.73	0.38	1.02	0.57	2.91	0.96	3.63	1.91	5.11	0.57	87.33	1.91
2	Hebei	May	12	63.81	7.3	22.69	16.73	28.53	62.03	0.36	101	0.79	0.54	1.33	0.79	3.83	1.48	3.94	2.72	6.63	0.79	114.89	2.96
3	Hebei	May	32	1932.4	6.9	46.71	15.44	28.92	88.6	0.246	98.94	1.62	0.5	1.35	1.13	2.62	1.45	8.11	2.51	6.73	1.13	78.51	2.9
4	Hebei	May	318	51.03	6.9	23.44	18.21	34.91	51.58	0.328	116.4	0.81	0.59	1.62	0.66	3.49	1.7	4.07	2.96	8.12	0.66	104.68	3.41
5	Hebei	May	202	85.85	7	24.75	24.98	24.35	62.02	0.227	126.3	0.86	0.81	1.13	0.79	2.41	1.85	4.3	4.06	5.66	0.79	72.45	3.7
6	Hebei	May	654	97.93	6.8	43.15	14.66	26.81	67.49	0.295	111.4	1.5	0.48	1.25	0.86	3.14	1.63	7.49	2.38	6.23	0.86	94.15	3.26
7	Hebei	May	487	44.82	6.9	29.62	22.95	19.73	75.24	0.389	123.8	1.03	0.75	0.92	0.96	4.14	1.81	5.14	3.73	4.59	0.96	124.15	3.63
8	Hebei	May	326	2826.5	6.8	21.3	20.6	21.54	44.11	0.198	117.9	0.74	0.67	1	0.56	2.11	1.73	3.7	3.34	5.01	0.56	63.19	3.45
9	Hebei	May	301	1754.01	6.9	17.93	7.78	14.02	21.72	0.149	73.63	0.62	0.25	0.65	0.28	1.59	1.08	3.11	1.26	3.26	0.28	47.55	2.16
10	Hebei	May	85	29.26	6.7	24.92	17.5	22.85	57.32	0.291	112.3	0.87	0.57	1.06	0.73	3.1	1.64	4.33	2.84	5.31	0.73	92.87	3.29
11	Hebei	May	76	87.88	6.6	18.83	5.15	18.35	27.42	0.222	60.95	0.65	0.17	0.85	0.35	2.36	0.89	3.27	0.84	4.27	0.35	70.85	1.78
12	Hebei	May	15	49.22	7	46.63	11.09	20.96	106	0.431	86.66	1.62	0.36	0.97	1.35	4.59	1.27	8.1	1.8	4.87	1.35	137.55	2.54
13	Tianjin	May	8	133.34	7	13.46	7.09	17.28	20.84	0.185	70.37	0.47	0.21	0.82	0.26	2.06	0.84	2.34	1.06	4.11	0.26	61.67	1.67
14	Tianjin	May	6	9.59	7.4	35.27	27.28	25.65	80.07	0.254	133.2	1.22	0.82	1.22	1.01	2.82	1.58	6.12	4.1	6.11	1.01	84.67	3.16
15	Tianjin	May	8	17.25	7.1	41.46	21.85	29.33	108.1	0.416	114.2	1.44	0.66	1.4	1.36	4.62	1.36	7.2	3.28	6.98	1.36	138.67	2.71
16	Hebei	May	21	2080.56	7.8	22.19	15.47	16.46	40.95	0.195	89.07	0.77	0.5	0.77	0.52	2.07	1.3	3.85	2.51	3.83	0.52	62.23	2.61
17	Hebei	May	18	145	8	27.51	15.8	24.31	56.5	0.214	96.12	0.96	0.51	1.13	0.72	2.28	1.41	4.78	2.56	5.65	0.72	68.3	2.81
18	Shandong	May	6	344.86	7.8	24.86	16.93	20.03	49.27	0.162	95.09	1.04	0.66	0.78	0.78	1.93	1.44	5.18	3.28	3.88	0.78	57.86	2.88
19	Shandong	May	10	684.71	8	26.59	22.09	22.83	64.33	0.281	113.2	1.11	0.86	0.88	1.01	3.35	1.72	5.54	4.28	4.42	1.01	100.36	3.43
20	Shandong	May	10	1410	7.9	21.59	16.88	16	42.08	0.159	90.62	0.9	0.65	0.62	0.66	1.89	1.37	4.5	3.27	3.1	0.66	56.79	2.75
21	Shandong	May	8	978.6	7.6	24.38	18.67	18.78	49.32	0.32	101.3	1.02	0.72	0.73	0.78	3.81	1.53	5.08	3.62	3.64	0.78	114.29	3.07
22	Shandong	May	6	1451.68	7.6	21.08	15.2	19.01	44.11	0.215	92.72	0.88	0.59	0.74	0.69	2.56	1.4	4.39	2.95	3.68	0.69	76.79	2.81
23	Shandong	May	9	928.65	8	23.65	17.89	19.59	40.69	0.218	103.8	0.99	0.69	0.76	0.64	2.6	1.57	4.93	3.47	3.8	0.64	77.86	3.15
24	Shandong	May	6	876.74	7.9	31.15	22.39	21.54	71.07	0.189	112.4	1.3	0.87	0.83	1.12	2.25	1.7	6.49	4.34	4.17	1.12	67.5	3.41
25	Shandong	May	39	28.06	7.7	37.03	15.43	19.4	44.76	0.429	95.05	1.54	0.6	0.75	0.7	5.11	1.44	7.71	2.99	3.76	0.7	153.21	2.88
26	Shandong	May	7	1855.63	7.6	21.62	15.36	19.62	46.15	0.378	92.65	0.9	0.6	0.76	0.73	4.5	1.4	4.5	2.98	3.8	0.73	135	2.81
27	Hebei	May	65	63.89	7.6	26.54	22.02	20.26	61.05	0.246	112.7	0.92	0.71	0.94	0.78	2.62	1.65	4.61	3.57	4.71	0.78	78.51	3.3
28	Hebei	May	56	90.34	7.8	29.53	23.09	22.82	73.51	0.237	116.2	1.03	0.75	1.06	0.94	2.52	1.7	5.13	3.75	5.31	0.94	75.64	3.4
29	Hebei	May	62	233.76	7.9	35.72	27.04	20.98	71.16	0.303	134	1.24	0.88	0.98	0.91	3.22	1.96	6.2	4.39	4.88	0.91	96.7	3.92
30	Hebei	May	78	151.5	7.8	26.58	21.66	17.33	49.6	0.225	108.5	0.92	0.7	0.81	0.63	2.39	1.59	4.61	3.52	4.03	0.63	71.81	3.18
31	Hebei	May	55	167.98	7.6	29.39	24.49	24.65	58.87	0.155	121.6	1.02	0.8	1.15	0.75	1.65	1.78	5.1	3.98	5.73	0.75	49.47	3.56
32	Hebei	May	62	209.25	6.6	25.49	17.05	24.59	63.84	0.247	109	0.89	0.55	1.14	0.81	2.63	1.6	4.43	2.77	5.72	0.81	78.83	3.19
33	Hebei	May	65	102.25	7	18.62	14.03	19.56	44.5	0.279	88.28	0.65	0.46	0.91	0.57	2.97	1.29	3.23	2.28	4.55	0.57	89.04	2.59
34	Hebei	May	14	126.05	7.1	23.73	17.95	20.55	85.79	0.189	97.5	0.82	0.58	0.96	1.09	2.01	1.43	4.12	2.91	4.78	1.09	60.32	2.86
35	Hebei	May	24	182.88	7.2	25.76	20.85	20.5	54	0.19	110.7	0.89	0.68	0.95	0.69	2.02	1.62	4.47	3.38	4.77	0.69	60.64	3.24
36	Beijing	May	42	112.96	6.7	32.22	14.28	25.49	72.48	0.184	96.78	1.37	0.49	1	0.71	2.49	1.42	6.83	2.46	5.02	0.71	74.59	2.84
37	Beijing	May	348	233.3	7.4	23.37	9.47	15.47	58.88	0.26	93.58	0.99	0.33	0.61	0.57	3.51	1.37	4.95	1.63	3.05	0.57	105.41	2.75
38	Hebei	May	368	77.89	7.3	26.89	22.05	19.94	56.89	0.153	116.4	0.93	0.72	0.93	0.73	1.63	1.7	4.67	3.58	4.64	0.73	48.83	3.41
39	Hebei	May	517	13.06	7.1	30.3	18.63	30.87	106.3	0.217	112.1	1.05	0.6	1.44	1.36	2.31	1.64	5.26	3.02	7.18	1.36	69.26	3.28
40	Hebei	May	455	134.14	7.3	30.21	17.72	19.44	55.56	0.334	104.5	1.05	0.58	0.9	0.71	3.55	1.53	5.24	2.88	4.52	0.71	106.6	3.06
41	Hebei	May	372	61.66	7.2	35.27	21.58	22.6	70.84	0.2	137.8	1.22	0.7	1.05	0.9	2.13	2.02	6.12	3.5	5.26	0.9	63.83	4.04
42	Hebei	May	603	1025.77	7.1	18.63	21.96	14.72	85.43	0.397	154.8	0.65	0.71	0.68	1.09	4.22	2.27	3.23	3.56	3.42	1.09	126.7	4.53
43	Hebei	May	721	3.02	7.2	30.74	11.63	24.42	102.8	0.238	114.6	1.07	0.38	1.14	1.31	2.53	1.68	5.34	1.89	5.68	1.31	75.96	3.36
44	Hebei	May	702	23.17	7.3	30.9	19.48	12.23	69.41	0.149	129.1	1.07	0.63	0.57	0.89	1.59	1.89	5.36	3.16	2.84	0.89	47.55	3.78
45	Hebei	May	745	2416.31	7.3	22.74	15.15	20.06	60.94	0.147	93.06	0.79	0.49	0.93	0.78	1.56	1.36	3.95	2.46	4.67	0.78	46.91	2.73
46	Hebei	May	792	64.89	7	19.73	11.46	19.72	41.7	0.165	81.84	0.69	0.37	0.92	0.53	1.76	1.2	3.43	1.86	4.59	0.53	52.66	2.4
47	Beijing	May	918	0.01	7.3	15	5.77	32.55	142	0.31	76.5	0.64	0.2	1.28	1.38	4.19	1.12	3.18	1	6.41	1.38	125.68	2.25
48	Beijing	May	302	194.66	7.2	19.65	12.01	23.22	44.81	0.207	88.73	0.83	0.41	0.91	0.44	2.8	1.3	4.16	2.07	4.57	0.44	83.92	2.61
49	Beijing	May	726	4484.8	8	20.29	19.36	26.97	54.41	0.219	107.7	0.86	0.67	1.06	0.53	2.96	1.58	4.3	3.34	5.31	0.53	88.78	3.16
50	Beijing	May	516	72.95	7.9	31.7	25.75	22.44	62.05	0.17	106.2	1.34	0.89	0.88	0.6	2.3	1.56	6.72	4.44	4.42	0.6	68.92	3.12
51	Beijing	May	491	2027.18	7.8	18.21	10.26	19.15	36.68	0.259	77.39	0.77	0.35	0.75	0.36	3.5	1.14	3.86	1.77	3.77	0.36	105	2.27
52	Hebei	May	500	115.91	7.7	41.58	14.68	16.55	49.73	0.142	88.49	1.44	0.48	0.77	0.63	1.51	1.3	7.22	2.38	3.85	0.63	45.32	2.59
53	Hebei	May	619	113.33	7.3	28.81	20.21	23.52	71.48	0.298	108.3	1	0.66	1.09	0.91	3.17	1.59	5	3.28	5.47	0.91	95.11	3.17
54	Hebei	May	531	78.17	7.6	34.31	22.18	19.68	69.53	0.644	116.2	1.19	0.72	0.92	0.89	6.85	1.7	5.96	3.6	4.58	0.89	205.53	3.4
55	Hebei	May	785	28.68	7.6	26.14	22.56	20.69	52.72	0.407	112.3	0.91	0.73	0.96	0.67	4.33	1.64	4.54	3.66	4.81	0.67	129.89	3.29
56	Hebei	May	948	14.27	7.7	17.02	10.54	17.86	39.71	0.165	73.97	0.59	0.34	0.83	0.51	1.76	1.08	2.95	1.71	4.15	0.51	52.66	2.17
57	Hebei	May	920	26.69	8.3	28.12	16.27	18.44	43.03	0.165	91.39	0.98	0.53	0.86	0.55	1.76	1.34	4.88	2.64	4.29	0.55	52.66	2.68
58	Hebei	May	863	79.47	7.8	21.35	10.49	13.95	30.66	0.155	83.67	0.74	0.34	0.65	0.39	1.65	1.23	3.71	1.7	3.24	0.39	49.47	2.45
59	Shanxi	May	982	4.37	8.2	20.48	11.23	11.03	28.9	0.153	90.23	0.76	0.35	0.7	0.38	1.2	1.46	3.81	1.75	3.49	0.38	35.86	2.92
60	Shanxi	May	949	5257.41	6.9	21.51	13.19	16.38	32.94	0.216	88.21	0.8	0.41	1.04	0.44	1.69	1.43	4	2.06	5.18	0.44	50.63	2.85
61	Shanxi	May	1090	76.19	6.9	31.46	11.36	13.73	30.92	0.174	93.13	1.17	0.36	0.87	0.41	1.36	1.51	5.85	1.78	4.34	0.41	40.78	3.01
62	Shanxi	May	1058	280.13	7.4	76.74	15.14	20.69	41.26	0.245	99.93	2.85	0.47	1.31	0.55	1.91	1.62	14.26	2.37	6.55	0.55	57.42	3.23
63	Shanxi	May	1005	95.09	7.5	24.91	6.51	12.48	22.05	0.241	73.67	0.93	0.2	0.79	0.29	1.88	1.19	4.63	1.02	3.95	0.29	56.48	2.38
64	Shanxi	May	1364	211.33	7.5	26.65	15.01	15.97	42.94	0.185	89.66	0.99	0.47	1.01	0.57	1.45	1.45	4.95	2.35	5.05	0.57	43.36	2.9
65	Shanxi	May	1034	21.58	7.8	30.84	23.97	13.17	54.42	0.177	105.6	1.15	0.75	0.83	0.72	1.38	1.71	5.73	3.75	4.17	0.72	41.48	3.42
66	Shanxi	May	996	71.09	7.5	22.77	10.23	14.92	36.23	0.17	79.9	0.85	0.32	0.94	0.48	1.33	1.29	4.23	1.6	4.72	0.48	39.84	2.59
67	Shanxi	May	1016	97.74	7.4	31.26	17.99	18.11	46.3	0.37	102	1.16	0.56	1.15	0.61	2.89	1.65	5.81	2.81	5.73	0.61	86.72	3.3
68	Shanxi	May	1057	86.97	7.9	25.8	13.87	13.87	227.6	0.217	87.82	0.96	0.43	0.88	3.01	1.7	1.42	4.8	2.17	4.39	3.01	50.86	2.84
69	Shanxi	May	1247	62.91	7.8	29.53	13.01	16.67	37.5	0.167	91.25	1.1	0.41	1.06	0.5	1.3	1.48	5.49	2.03	5.28	0.5	39.14	2.95
70	Shanxi	May	1659	52.64	7.6	34.17	23.44	14.15	51	0.227	118	1.27	0.73	0.9	0.68	1.77	1.91	6.35	3.66	4.48	0.68	53.2	3.82
71	Shanxi	May	1001	137.17	7.1	26.73	15.75	14.16	44.35	0.163	102.6	0.99	0.49	0.9	0.59	1.27	1.66	4.97	2.46	4.48	0.59	38.2	3.32
72	Shanxi	May	816	115.66	6.9	24.75	12.27	15.91	38.26	0.202	91.25	0.92	0.38	1.01	0.51	1.58	1.48	4.6	1.92	5.03	0.51	47.34	2.95
73	Shanxi	May	775	757.18	7.3	30.3	17.7	19.19	44.48	0.202	102.9	1.13	0.55	1.21	0.59	1.58	1.67	5.63	2.77	6.07	0.59	47.34	3.33
74	Shanxi	May	760	1720	7.7	29.09	16.52	15.69	53.39	0.185	103.7	1.08	0.52	0.99	0.71	1.45	1.68	5.41	2.58	4.97	0.71	43.36	3.36
75	Shanxi	May	753	96.63	7.7	28.03	16.17	18.06	49.36	0.181	97.88	1.04	0.51	1.14	0.65	1.41	1.58	5.21	2.53	5.72	0.65	42.42	3.17
76	Shanxi	May	911	90.07	7.9	28	12.39	14.38	48.92	0.181	92.22	1.04	0.39	0.91	0.65	1.41	1.49	5.2	1.94	4.55	0.65	42.42	2.98
77	Shanxi	May	1054	112.5	7.9	24.55	15.38	19.51	39.13	0.2	102.3	0.91	0.48	1.23	0.52	1.56	1.66	4.56	2.4	6.17	0.52	46.88	3.31
78	Shanxi	May	1458	26.78	7.7	29.96	18.02	22.39	53.09	0.202	105.4	1.11	0.56	1.42	0.7	1.58	1.71	5.57	2.82	7.09	0.7	47.34	3.41
79	Hebei	May	1023	310.02	7.6	23.91	13.63	12.62	96.15	0.254	103.6	0.83	0.44	0.59	1.23	2.7	1.52	4.15	2.21	2.93	1.23	81.06	3.03
80	Hebei	May	468	21.67	7.7	49.62	23.49	17.76	116.9	0.164	147.5	1.72	0.76	0.83	1.49	1.74	2.16	8.61	3.81	4.13	1.49	52.34	4.32
81	Hebei	May	323	86.09	7.6	30.51	18.6	23.41	81.21	0.256	107.6	1.06	0.6	1.09	1.04	2.72	1.58	5.3	3.02	5.44	1.04	81.7	3.15
82	Hebei	May	956	34.33	7.3	23.89	2.05	25.17	55.92	0.226	64.73	0.83	0.07	1.17	0.71	2.4	0.95	4.15	0.33	5.85	0.71	72.13	1.9
83	Hebei	May	847	84.96	7.1	50.1	14.76	23.91	111.5	0.343	95.98	1.74	0.48	1.11	1.42	3.65	1.41	8.7	2.4	5.56	1.42	109.47	2.81
84	Hebei	May	587	192.31	7.4	27.26	1.84	30.36	91.81	0.286	74.36	0.95	0.06	1.41	1.17	3.04	1.09	4.73	0.3	7.06	1.17	91.28	2.18
85	Hebei	May	304	1766.51	7.4	21.78	13.22	20.36	46.56	0.141	97.27	0.76	0.43	0.95	0.59	1.5	1.42	3.78	2.15	4.73	0.59	45	2.85
86	Beijing	May	270	164.79	7.4	22.18	11.4	17.82	33.2	0.15	80.81	0.94	0.39	0.7	0.32	2.03	1.19	4.7	1.97	3.51	0.32	60.81	2.37
87	Beijing	May	73	142.73	7.5	30.39	19.08	17.58	49.49	0.132	102.2	1.29	0.66	0.69	0.48	1.78	1.5	6.44	3.29	3.46	0.48	53.51	3
88	Beijing	Aug	260	121.24	7.7	15.78	15.17	28.73	66.18	0.59	62.61	0.67	0.52	1.13	0.65	7.97	0.92	3.34	2.62	5.66	0.65	239.19	1.84
89	Beijing	Aug	339	233.17	7.9	11.19	13.15	19.71	20.68	0.153	43.2	0.47	0.45	0.78	0.2	2.07	0.63	2.37	2.27	3.88	0.2	62.03	1.27
90	Hebei	Aug	472	34.64	8.3	22.12	28.63	21.81	69.71	0.145	62.69	0.77	0.93	1.01	0.89	1.54	0.92	3.84	4.65	5.07	0.89	46.28	1.84
91	Hebei	Aug	511	43.12	7.6	15.34	18.91	37.74	104.79	0.225	49.08	0.53	0.61	1.76	1.34	2.39	0.72	2.66	3.07	8.78	1.34	71.81	1.44
92	Hebei	Aug	525	148.01	8.3	34.17	35.21	38.46	103.41	0.216	86.92	1.19	1.14	1.79	1.32	2.3	1.27	5.93	5.72	8.94	1.32	68.94	2.55
93	Hebei	Aug	528	32	6.7	26.71	20.68	14.7	31.8	0.092	52.26	0.93	0.67	0.68	0.41	0.98	0.77	4.64	3.36	3.42	0.41	29.36	1.53
94	Hebei	Aug	775	111.28	7.1	20.11	26.56	16.11	32.19	0.141	69.61	0.7	0.86	0.75	0.41	1.5	1.02	3.49	4.31	3.75	0.41	45	2.04
95	Hebei	Aug	705	16.53	7.7	17.25	15.72	27.15	61.63	0.373	61.9	0.6	0.51	1.26	0.79	3.97	0.91	2.99	2.55	6.31	0.79	119.04	1.81
96	Hebei	Aug	791	120.34	7.4	17.41	19.45	42.77	84.28	0.262	58.03	0.6	0.63	1.99	1.08	2.79	0.85	3.02	3.16	9.95	1.08	83.62	1.7
97	Hebei	Aug	827	2329.9	7.6	21.1	22.37	14.32	33.26	0.143	50.84	0.73	0.73	0.67	0.42	1.52	0.74	3.66	3.63	3.33	0.42	45.64	1.49
98	Hebei	Aug	1234	16759.3	7.3	18.76	21.38	47.11	110.32	0.52	56.65	0.65	0.69	2.19	1.41	5.53	0.83	3.26	3.47	10.96	1.41	165.96	1.66
99	Hebei	Aug	1523	18928.7	7.6	20.57	23.4	18.29	36.87	0.195	62.56	0.71	0.76	0.85	0.47	2.07	0.92	3.57	3.8	4.25	0.47	62.23	1.83
100	Hebei	Aug	1250	24793.8	7.8	19.26	23.21	29.7	76.41	0.163	62.32	0.67	0.75	1.38	0.97	1.73	0.91	3.34	3.77	6.91	0.97	52.02	1.82
101	Hebei	Aug	1607	20865.9	7.2	9.27	12.46	24.37	28.18	0.052	34.06	0.32	0.4	1.13	0.36	0.55	0.5	1.61	2.02	5.67	0.36	16.6	1
102	Hebei	Aug	1450	18028.8	8	8.15	9.56	24.05	21.12	0.06	26.47	0.28	0.31	1.12	0.27	0.64	0.39	1.41	1.55	5.59	0.27	19.15	0.78
103	Hebei	Aug	1552	3605.9	7.9	13.09	12.25	19.08	20.8	0.114	32.94	0.45	0.4	0.89	0.27	1.21	0.48	2.27	1.99	4.44	0.27	36.38	0.96
104	Hebei	Aug	1435	6760.04	8.2	11.06	12.41	21.6	17.96	0.142	29.74	0.38	0.4	1	0.23	1.51	0.44	1.92	2.01	5.02	0.23	45.32	0.87
105	Hebei	Aug	1421	105.36	8	9.81	14.05	19.31	26.76	0.089	34.67	0.34	0.46	0.9	0.34	0.95	0.51	1.7	2.28	4.49	0.34	28.4	1.02
106	Hebei	Aug	1496	1951.23	8	6.33	8.02	12.01	14.06	0.049	21.7	0.22	0.26	0.56	0.18	0.52	0.32	1.1	1.3	2.79	0.18	15.64	0.64
107	Hebei	Aug	1494	70.19	8	10.69	12.93	23.67	29.03	0.077	36.26	0.37	0.42	1.1	0.37	0.82	0.53	1.86	2.1	5.5	0.37	24.57	1.06
108	Hebei	Aug	1803	23.76	7.6	25.59	24.55	23.45	45.62	0.128	62.56	0.89	0.8	1.09	0.58	1.36	0.92	4.44	3.99	5.45	0.58	40.85	1.83
109	Hebei	Aug	1437	99.9	7.4	24.83	27.41	39.34	87.71	0.248	67.56	0.86	0.89	1.83	1.12	2.64	0.99	4.31	4.45	9.15	1.12	79.15	1.98
110	Hebei	Aug	1121	169.9	7	24.71	33.49	32.97	53.57	0.153	70.88	0.86	1.09	1.53	0.68	1.63	1.04	4.29	5.44	7.67	0.68	48.83	2.08
111	Hebei	Aug	624	32.15	7.9	19.56	22.63	26.16	68	0.147	51.99	0.68	0.73	1.22	0.87	1.56	0.76	3.4	3.67	6.08	0.87	46.91	1.52
112	Hebei	Aug	646	195.41	8	22.9	30.9	19.57	75.44	0.134	63.93	0.8	1	0.91	0.96	1.43	0.94	3.98	5.02	4.55	0.96	42.77	1.87
113	Hebei	Aug	1026	0.01	8.2	22.88	27.18	16.86	31.91	0.115	48.17	0.79	0.88	0.78	0.41	1.22	0.71	3.97	4.41	3.92	0.41	36.7	1.41
114	Hebei	Aug	1232	2.03	7.8	21.08	24.32	16.94	73.43	0.131	61.27	0.73	0.79	0.79	0.94	1.39	0.9	3.66	3.95	3.94	0.94	41.81	1.79
115	Hebei	Aug	987	3050.29	7.3	21.87	25.09	24.66	35.22	0.159	53.61	0.76	0.81	1.15	0.45	1.69	0.78	3.8	4.07	5.73	0.45	50.74	1.57
116	Hebei	Aug	902	11.87	8.3	27.89	25.63	17.29	52.73	0.134	68.82	0.97	0.83	0.8	0.67	1.43	1.01	4.84	4.16	4.02	0.67	42.77	2.02
117	Hebei	Aug	924	2.92	8.1	23.74	23.01	27.49	67.86	0.128	60.95	0.82	0.75	1.28	0.87	1.36	0.89	4.12	3.74	6.39	0.87	40.85	1.78
118	Hebei	Aug	863	68.32	8.3	16.97	16.78	22.09	21.93	0.313	52.31	0.59	0.54	1.03	0.28	3.33	0.77	2.95	2.72	5.14	0.28	99.89	1.53
119	Shanxi	Aug	974	8.3	7.2	11.49	20	12.21	46.15	0.126	58.1	0.43	0.63	0.77	0.61	0.98	0.94	2.14	3.13	3.86	0.61	29.53	1.88
120	Shanxi	Aug	1089	166.77	8.1	11.95	23.27	15.56	54	0.128	64.44	0.44	0.73	0.98	0.72	1	1.04	2.22	3.64	4.92	0.72	30	2.09
121	Shanxi	Aug	1007	72.01	8	8.98	15.46	17.78	39.29	0.108	49.61	0.33	0.48	1.13	0.52	0.84	0.8	1.67	2.42	5.63	0.52	25.31	1.61
122	Shanxi	Aug	972	1932.15	8.2	19.82	27.53	17.38	60.43	0.145	61.29	0.74	0.86	1.1	0.8	1.13	0.99	3.68	4.3	5.5	0.8	33.98	1.98
123	Shanxi	Aug	1212	7964.29	8	17.75	22.91	19.78	35.31	0.131	50.94	0.66	0.72	1.25	0.47	1.02	0.82	3.3	3.58	6.26	0.47	30.7	1.65
124	Shanxi	Aug	1233	5479.62	8.1	16.19	23.29	16.92	50.48	0.135	52.23	0.6	0.73	1.07	0.67	1.05	0.85	3.01	3.64	5.35	0.67	31.64	1.69
125	Shanxi	Aug	1086	72.46	7.9	14.49	21.68	17.66	57.46	0.133	50.99	0.54	0.68	1.12	0.76	1.04	0.83	2.69	3.39	5.59	0.76	31.17	1.65
126	Shanxi	Aug	1032	29.74	8.2	26.37	31.03	20.61	64.74	0.135	60.43	0.98	0.97	1.3	0.86	1.05	0.98	4.9	4.85	6.52	0.86	31.64	1.96
127	Shanxi	Aug	1079	88.36	7.8	12.51	21.09	18.42	40.99	0.113	49.16	0.47	0.66	1.17	0.54	0.88	0.8	2.33	3.3	5.83	0.54	26.48	1.59
128	Shanxi	Aug	1069	86.92	8.2	23.63	33.61	19.18	70.19	0.185	67.14	0.88	1.05	1.21	0.93	1.45	1.09	4.39	5.25	6.07	0.93	43.36	2.17
129	Shanxi	Aug	1115	101.49	8.1	37.52	39.07	10.8	74.96	0.122	93.17	1.39	1.22	0.68	0.99	0.95	1.51	6.97	6.1	3.42	0.99	28.59	3.02
130	Shanxi	Aug	1089	2283.96	8	16.41	21.69	18.8	57.74	0.134	49.85	0.61	0.68	1.19	0.76	1.05	0.81	3.05	3.39	5.95	0.76	31.41	1.61
131	Shanxi	Aug	841	98.82	7.7	16.19	21.36	14.78	54.98	0.131	56.74	0.6	0.67	0.94	0.73	1.02	0.92	3.01	3.34	4.68	0.73	30.7	1.84
132	Shanxi	Aug	837	117.11	7.7	18.67	22.4	23.09	61.91	0.127	62.04	0.69	0.7	1.46	0.82	0.99	1	3.47	3.5	7.31	0.82	29.77	2.01
133	Shanxi	Aug	860	2.22	7.8	20.85	26.29	20.13	65.72	0.14	57.92	0.78	0.82	1.27	0.87	1.09	0.94	3.88	4.11	6.37	0.87	32.81	1.87
134	Shanxi	Aug	747	6055.56	7.6	18.92	21.12	20.67	60.04	0.138	55.42	0.7	0.66	1.31	0.8	1.08	0.9	3.52	3.3	6.54	0.8	32.34	1.79
135	Shanxi	Aug	914	79.83	7.8	19.34	27.06	19.91	68.24	0.161	58.4	0.72	0.85	1.26	0.9	1.26	0.94	3.59	4.23	6.3	0.9	37.73	1.89
136	Shanxi	Aug	1054	72.66	8.1	10.96	28.39	15.78	51.34	0.134	62.72	0.41	0.89	1	0.68	1.05	1.01	2.04	4.44	4.99	0.68	31.41	2.03
137	Shanxi	Aug	1443	51.83	7.4	23.86	27.38	25.69	58.32	0.2	64.14	0.89	0.86	1.63	0.77	1.56	1.04	4.43	4.28	8.13	0.77	46.88	2.08
138	Hebei	Aug	1026	334.47	7.9	24.57	22.96	26.49	51.96	0.215	57.43	0.85	0.75	1.23	0.66	2.29	0.84	4.27	3.73	6.16	0.66	68.62	1.68
139	Hebei	Aug	365	105.54	8	13.39	34.44	10.26	72.8	0.089	107.49	0.46	1.12	0.48	0.93	0.95	1.57	2.32	5.59	2.39	0.93	28.4	3.15
140	Hebei	Aug	939	35.38	7.1	37.11	17.7	22.46	71.08	0.315	101.72	1.29	0.57	1.04	0.91	3.35	1.49	6.44	2.87	5.22	0.91	100.53	2.98
141	Hebei	Aug	620	241.69	7.9	20.21	20.49	20.48	63.91	0.128	55.02	0.7	0.67	0.95	0.82	1.36	0.81	3.51	3.33	4.76	0.82	40.85	1.61
142	Hebei	Aug	380	81.11	7.3	23.03	33.36	34.16	89.92	0.249	86.04	0.8	1.08	1.59	1.15	2.65	1.26	4	5.42	7.94	1.15	79.47	2.52
143	Hebei	Aug	595	150.66	7.3	22.74	13.12	26.03	47.65	0.331	43.83	0.79	0.43	1.21	0.61	3.52	0.64	3.95	2.13	6.05	0.61	105.64	1.28
144	Hebei	Aug	261	57.89	6.8	22.45	28.42	35.82	41.21	0.213	60.92	0.78	0.92	1.67	0.53	2.27	0.89	3.9	4.61	8.33	0.53	67.98	1.78
145	Hebei	Aug	159	705.83	7.9	50.55	27.76	32.04	80.16	0.296	68.87	1.76	0.9	1.49	1.02	3.15	1.01	8.78	4.51	7.45	1.02	94.47	2.02
146	Hebei	Aug	97	206.64	7.7	29.06	23.8	33.65	49.71	0.183	53.4	1.01	0.77	1.57	0.63	1.95	0.78	5.05	3.86	7.83	0.63	58.4	1.56
147	Hebei	Aug	85	339.62	7	25.91	18.71	27.47	40.28	0.173	48.97	0.9	0.61	1.28	0.51	1.84	0.72	4.5	3.04	6.39	0.51	55.21	1.43
148	Beijing	Aug	105	1962.24	7.2	21.03	26.85	25.59	72.71	0.168	59.35	0.89	0.93	1.01	0.71	2.27	0.87	4.46	4.63	5.04	0.71	68.11	1.74
149	Hebei	Aug	27	47.05	8.3	67.86	15.66	36.49	58.57	0.254	40.41	2.36	0.51	1.7	0.75	2.7	0.59	11.78	2.54	8.49	0.75	81.06	1.18
150	Tianjin	Aug	26	5.96	7.8	16.94	16.25	26.39	12.22	0.157	32	0.59	0.49	1.26	0.15	1.74	0.38	2.94	2.44	6.28	0.15	52.33	0.76
151	Hebei	Aug	16	68.08	7.6	20.06	21.69	41.27	86.5	0.244	57.07	0.7	0.7	1.92	1.1	2.6	0.84	3.48	3.52	9.6	1.1	77.87	1.67
152	Hebei	Aug	44	266.07	7.7	27.68	23.83	33.22	77.05	0.313	58.45	0.96	0.77	1.55	0.98	3.33	0.86	4.81	3.87	7.73	0.98	99.89	1.71
153	Hebei	Aug	47	867.73	7.5	30.49	39.01	17.37	42.67	0.131	100.07	1.06	1.27	0.81	0.54	1.39	1.47	5.29	6.33	4.04	0.54	41.81	2.93
154	Hebei	Aug	666	97.93	7.9	24.53	31.74	28.52	56.94	0.132	75.17	0.85	1.03	1.33	0.73	1.4	1.1	4.26	5.15	6.63	0.73	42.13	2.2
155	Hebei	Aug	519	71.81	7.3	54.15	30.13	27.06	113.96	0.141	121.29	1.88	0.98	1.26	1.45	1.5	1.78	9.4	4.89	6.29	1.45	45	3.55
156	Hebei	Aug	325	2831.16	7.4	20.5	19.68	29.89	94.71	0.133	65.49	0.71	0.64	1.39	1.21	1.41	0.96	3.56	3.19	6.95	1.21	42.45	1.92
157	Hebei	Aug	205	4266	6.6	14.44	16.11	34.07	80.39	0.247	54.37	0.5	0.52	1.58	1.03	2.63	0.8	2.51	2.62	7.92	1.03	78.83	1.59
158	Hebei	Aug	295	1754.43	7.9	39.81	35.49	25.54	246.05	0.088	105.62	1.38	1.15	1.19	3.14	0.94	1.55	6.91	5.76	5.94	3.14	28.09	3.09
159	Hebei	Aug	87	9.07	8	32.88	28.11	39.65	112.69	0.302	76.97	1.14	0.91	1.84	1.44	3.21	1.13	5.71	4.56	9.22	1.44	96.38	2.25
160	Hebei	Aug	78	88.7	8	14.39	16.52	31.57	39.92	0.17	40.37	0.5	0.54	1.47	0.51	1.81	0.59	2.5	2.68	7.34	0.51	54.26	1.18
161	Hebei	Aug	21	23.47	7.8	21	20.82	24.16	34.1	0.184	50.9	0.73	0.68	1.12	0.43	1.96	0.75	3.65	3.38	5.62	0.43	58.72	1.49
162	Hebei	Aug	8	13.54	6.6	21.59	23.42	30.01	74.31	0.197	52.77	0.75	0.76	1.4	0.95	2.1	0.77	3.75	3.8	6.98	0.95	62.87	1.55
163	Hebei	Aug	18	59.9	6.7	49.73	14.52	24.6	98.35	0.127	39.29	1.73	0.47	1.14	1.25	1.35	0.58	8.63	2.36	5.72	1.25	40.53	1.15
164	Tianjin	Aug	6	2210.13	8.3	19.52	23.15	11.35	71.14	0.125	56.75	0.68	0.7	0.54	0.9	1.39	0.67	3.39	3.48	2.7	0.9	41.67	1.35
165	Tianjin	Aug	9	54.68	7.8	31.63	31.04	30.65	100.85	0.144	79.97	1.1	0.93	1.46	1.27	1.6	0.95	5.49	4.66	7.3	1.27	48	1.9
166	Tianjin	Aug	9	54.12	7.4	45.76	25.54	30.25	137.59	0.199	57.6	1.59	0.77	1.44	1.74	2.21	0.68	7.94	3.83	7.2	1.74	66.33	1.37
167	Hebei	Aug	11	41.19	7.9	19.41	24.95	22.61	69.35	0.139	54.32	0.67	0.81	1.05	0.88	1.48	0.8	3.37	4.05	5.26	0.88	44.36	1.59
168	Hebei	Aug	8	52.16	7.8	21.86	22.17	21.19	37.59	0.186	54.11	0.76	0.72	0.99	0.48	1.98	0.79	3.8	3.6	4.93	0.48	59.36	1.58
169	Hebei	Aug	25	142.46	8	24.71	21.94	26.87	47.9	0.135	45.47	0.86	0.71	1.25	0.61	1.44	0.67	4.29	3.56	6.25	0.61	43.09	1.33
170	Hebei	Aug	21	142.26	7.2	24.66	29.92	26.14	74.87	0.184	66.69	0.86	0.97	1.22	0.95	1.96	0.98	4.28	4.86	6.08	0.95	58.72	1.95
171	Shandong	Aug	23	497.14	7.7	26.34	17.71	36.16	35.44	0.145	52.41	1.1	0.69	1.4	0.56	1.73	0.79	5.49	3.43	7.01	0.56	51.79	1.59
172	Shandong	Aug	13	20.76	8.2	26.32	30.92	29.51	76.15	0.214	78.2	1.1	1.2	1.14	1.2	2.55	1.18	5.48	5.99	5.72	1.2	76.43	2.37
173	Shandong	Aug	17	276.73	7.7	22.61	24.67	27.8	62.58	0.312	68.12	0.94	0.96	1.08	0.99	3.71	1.03	4.71	4.78	5.39	0.99	111.43	2.06
174	Shandong	Aug	29	30.56	8	38.54	30.81	26.2	88.4	0.183	87.46	1.61	1.19	1.02	1.39	2.18	1.33	8.03	5.97	5.08	1.39	65.36	2.65
175	Shandong	Aug	28	47.97	7.8	25.21	27.13	28.36	72.6	0.156	86.01	1.05	1.05	1.1	1.14	1.86	1.3	5.25	5.26	5.5	1.14	55.71	2.61
176	Shandong	Aug	34	59.24	8.1	27.75	31.33	31.02	79.25	0.189	91.73	1.16	1.21	1.2	1.25	2.25	1.39	5.78	6.07	6.01	1.25	67.5	2.78
177	Shandong	Aug	28	96.14	8	21.63	23.75	26.7	69.89	0.198	75.16	0.9	0.92	1.03	1.1	2.36	1.14	4.51	4.6	5.17	1.1	70.71	2.28
178	Shandong	Aug	33	129.41	8.2	32.88	30.29	37.27	95.05	0.223	95.78	1.37	1.17	1.44	1.5	2.65	1.45	6.85	5.87	7.22	1.5	79.64	2.9
179	Shandong	Aug	37	33.25	7.6	29.37	24.78	33.37	81.39	0.176	80.52	1.22	0.96	1.29	1.28	2.1	1.22	6.12	4.8	6.47	1.28	62.86	2.44
180	Shandong	Aug	40	7.85	7.4	37.88	34.62	30.77	101.47	0.753	104.1	1.58	1.34	1.19	1.6	8.96	1.58	7.89	6.71	5.96	1.6	268.93	3.15
181	Shandong	Aug	40	817.72	7.9	22.53	23.85	28.72	68.64	0.206	82.97	0.94	0.92	1.11	1.08	2.45	1.26	4.69	4.62	5.57	1.08	73.57	2.51
182	Shandong	Aug	37	90.78	8	29.79	26.24	32	83.37	0.225	79.99	1.24	1.02	1.24	1.31	2.68	1.21	6.21	5.09	6.2	1.31	80.36	2.42
183	Hebei	Aug	45	47.18	8.2	26.88	29.5	32.3	76.54	0.172	80.5	0.93	0.96	1.5	0.98	1.83	1.18	4.67	4.79	7.51	0.98	54.89	2.36
184	Hebei	Aug	50	5.25	7.8	33.17	30.98	31.52	77.28	0.163	90.38	1.15	1.01	1.47	0.99	1.73	1.32	5.76	5.03	7.33	0.99	52.02	2.65
185	Hebei	Aug	44	28.22	8.2	32.91	30.24	36.16	105.28	0.192	68.88	1.14	0.98	1.68	1.34	2.04	1.01	5.71	4.91	8.41	1.34	61.28	2.02
186	Hebei	Aug	83	111.31	7.3	12.99	15.19	23.26	30.35	0.166	41.71	0.45	0.49	1.08	0.39	1.77	0.61	2.26	2.47	5.41	0.39	52.98	1.22
187	Hebei	Aug	72	13.59	7.6	30.89	24.11	42.72	67.49	0.289	78.12	1.07	0.78	1.99	0.86	3.07	1.14	5.36	3.91	9.93	0.86	92.23	2.29
188	Hebei	Aug	71	588.25	7.1	23.74	25.92	31.85	78.03	0.17	82.71	0.82	0.84	1.48	1	1.81	1.21	4.12	4.21	7.41	1	54.26	2.42
189	Hebei	Aug	81	240.56	7.5	59.07	31.59	31.02	83.55	0.196	80.75	2.05	1.03	1.44	1.07	2.09	1.18	10.26	5.13	7.21	1.07	62.55	2.36
190	Hebei	Aug	84	153.47	7.7	37.36	34.53	32.3	110.66	0.198	96.2	1.3	1.12	1.5	1.41	2.11	1.41	6.49	5.61	7.51	1.41	63.19	2.82
191	Hebei	Aug	45	161.43	7.6	27.9	29.63	32.71	77.3	0.172	77.93	0.97	0.96	1.52	0.99	1.83	1.14	4.84	4.81	7.61	0.99	54.89	2.28
192	Hebei	Aug	60	43.34	7.1	32.33	30.58	38.46	139.78	0.258	93.39	1.12	0.99	1.79	1.78	2.74	1.37	5.61	4.96	8.94	1.78	82.34	2.73
193	Hebei	Aug	69	208.38	7.8	28.73	24.37	31.18	107.21	0.229	84.32	1	0.79	1.45	1.37	2.44	1.23	4.99	3.96	7.25	1.37	73.09	2.47
194	Hebei	Aug	74	97.78	6.6	29.1	27.58	32.3	103.38	0.216	88.4	1.01	0.9	1.5	1.32	2.3	1.29	5.05	4.48	7.51	1.32	68.94	2.59
195	Hebei	Aug	72	129.54	7.6	23.81	25.24	34.68	100.14	0.252	81.4	0.83	0.82	1.61	1.28	2.68	1.19	4.13	4.1	8.07	1.28	80.43	2.38
196	Hebei	Aug	53	1744.1	8.3	24.99	26.58	29.65	72.55	0.182	73.06	0.87	0.86	1.38	0.93	1.94	1.07	4.34	4.31	6.9	0.93	58.09	2.14
197	Hebei	Aug	58	91.84	8.3	25.59	25.84	32.22	69.86	0.172	77.17	0.89	0.84	1.5	0.89	1.83	1.13	4.44	4.19	7.49	0.89	54.89	2.26
198	Hebei	Aug	24	486.77	7.5	36	24.71	49.89	111.14	0.255	78.29	1.25	0.8	2.32	1.42	2.71	1.15	6.25	4.01	11.6	1.42	81.38	2.29
199	Hebei	Aug	21	28.8	8.3	44.02	31.24	37.46	45.77	0.241	95.99	1.53	1.01	1.74	0.58	2.56	1.41	7.64	5.07	8.71	0.58	76.91	2.81
200	Hebei	Aug	19	82.11	7.2	32.77	29.19	30.95	54.6	0.172	82.06	1.14	0.95	1.44	0.7	1.83	1.2	5.69	4.74	7.2	0.7	54.89	2.4
201	Hebei	Aug	43	61.68	8.3	26.55	25.55	34.41	74.41	0.172	79.19	0.92	0.83	1.6	0.95	1.83	1.16	4.61	4.15	8	0.95	54.89	2.32
202	Beijing	Aug	35	120.51	7.5	33.31	23.1	45.37	106	0.233	76.9	1.41	0.8	1.79	1.03	3.15	1.13	7.06	3.98	8.93	1.03	94.46	2.26
																		4.73	3.43	5.69	0.83	66.4	2.4
